# Supplementary material for: Lobectomy versus sublobar resection on survival in patients with stage T1-2N0M0 small cell lung cancer
Source: PLoS One. 2025 May 14;20(5):e0324315. doi: 10.1371/journal.pone.0324315 (PMC12077667; doi:10.1371/journal.pone.0324315)
Supplement: S1 File — (XLSX) [file pone.0324315.s001.xlsx]

## Sheet: Sheet1
Sex	Age	Race	Site	Laterality	T	Grade	Treatment	CSS	Months	OS	Surgery
0	1	1	3	2	1	1	5	0	125	1	2
0	1	1	3	2	1	1	3	1	14	1	1
0	0	1	4	1	2	2	3	1	62	1	2
0	0	1	3	2	1	2	5	0	36	0	2
1	1	1	1	2	2	1	3	1	17	1	2
0	0	1	1	2	1	2	3	0	60	0	2
0	0	1	1	1	2	1	2	1	25	1	1
0	1	1	1	2	1	1	3	1	23	1	1
0	1	1	1	1	1	1	2	0	103	1	2
0	1	1	3	1	2	2	5	1	16	1	1
1	1	1	1	1	1	1	5	0	60	0	1
0	0	1	2	2	1	1	3	0	93	0	2
1	0	3	3	1	2	2	3	1	17	1	2
0	0	1	3	1	2	1	5	1	24	1	2
0	1	1	3	2	1	1	3	1	23	1	2
0	1	1	3	2	1	1	3	1	15	1	2
1	0	1	1	1	2	2	5	1	31	1	1
0	0	3	1	2	2	1	2	0	50	1	1
1	1	1	1	2	2	1	4	1	64	1	2
1	0	1	1	2	2	1	3	0	127	0	1
0	0	1	3	1	1	1	3	0	130	0	2
1	0	1	1	2	1	1	5	1	17	1	2
1	1	1	1	1	1	1	2	0	30	1	1
0	0	1	3	2	2	1	2	0	59	1	2
0	0	1	1	2	1	1	2	1	13	1	2
1	0	1	1	1	1	1	3	1	35	1	2
1	1	1	1	1	1	1	2	1	58	1	1
1	0	1	1	1	2	1	2	1	5	1	1
0	1	1	3	2	1	2	3	0	84	1	2
1	0	2	1	1	2	1	5	0	93	0	1
0	0	1	3	2	2	2	5	0	86	0	2
0	0	1	1	1	1	2	2	0	102	0	2
1	0	1	1	1	2	2	2	0	58	1	2
1	1	1	1	1	2	2	5	1	27	1	2
1	1	1	1	1	1	1	3	1	13	1	1
0	1	1	1	1	1	1	5	0	70	0	1
1	0	1	1	1	1	1	5	0	65	0	2
1	1	1	1	1	1	1	4	0	65	0	2
0	1	1	1	1	2	1	5	0	38	0	2
0	0	1	1	2	1	1	3	0	61	0	2
1	1	1	1	1	2	1	3	0	12	1	1
1	1	1	1	1	2	2	2	1	8	1	2
0	0	1	1	1	1	1	3	0	88	0	1
0	1	1	1	1	1	1	2	0	2	1	1
0	1	1	1	2	2	2	3	1	32	1	2
0	0	1	3	1	1	2	3	1	37	1	2
1	1	1	1	2	1	1	3	0	26	1	2
0	1	1	3	1	2	1	3	1	24	1	2
1	0	1	1	2	2	1	2	1	19	1	2
1	1	1	3	2	2	1	2	0	73	0	2
0	0	1	1	2	1	1	2	0	73	0	1
0	1	1	1	1	2	1	2	1	5	1	2
0	1	1	2	2	1	2	2	0	64	0	1
1	1	1	3	2	2	1	2	0	66	0	2
0	1	3	3	1	2	2	5	1	28	1	1
0	1	1	1	1	2	2	3	0	60	1	2
0	1	1	1	1	1	2	2	1	69	1	2
0	0	1	1	2	2	1	3	0	120	0	2
1	1	1	3	1	2	2	2	0	24	1	2
0	0	1	4	2	2	2	5	0	90	0	2
0	1	1	3	1	1	1	2	0	3	1	2
0	0	1	2	2	1	2	5	0	100	0	2
0	0	1	3	2	2	1	2	0	2	1	2
0	0	1	1	2	2	1	2	0	41	1	2
1	0	1	4	2	1	2	5	0	92	0	2
1	1	1	1	2	1	2	5	0	94	0	2
0	1	1	1	2	1	2	3	1	31	1	1
1	1	1	1	1	1	1	3	0	74	0	1
0	0	1	2	2	1	1	2	0	84	0	2
0	1	1	1	2	2	2	2	1	52	1	2
0	1	1	3	1	2	2	3	1	56	1	2
0	1	1	1	1	1	2	3	1	22	1	1
1	0	1	3	1	1	2	2	0	83	0	2
0	0	1	3	1	1	2	5	0	80	0	2
0	1	1	3	2	1	1	5	0	78	0	1
0	1	1	1	1	1	1	2	0	31	1	2
1	0	1	1	1	1	1	2	1	12	1	1
1	1	1	3	2	1	2	2	0	32	1	2
1	0	1	1	2	1	2	3	0	73	0	1
0	0	1	3	1	2	1	2	0	67	0	2
1	1	3	1	1	1	1	3	0	65	0	2
1	1	1	1	1	2	2	3	0	23	1	1
0	1	1	1	2	2	1	2	0	61	0	2
0	0	1	1	2	2	1	2	1	1	1	2
1	1	1	2	2	1	1	5	1	30	1	1
1	1	1	1	2	1	1	2	1	15	1	1
0	1	1	1	2	1	1	2	1	26	1	1
1	0	1	3	2	1	1	5	1	113	1	1
0	0	1	1	1	1	2	2	1	18	1	1
0	1	1	1	1	1	1	5	1	14	1	1
1	0	1	1	1	1	1	2	0	3	1	2
0	0	1	2	2	1	1	3	1	61	1	2
0	1	1	1	1	1	1	3	1	10	1	1
0	0	1	2	2	2	2	2	1	23	1	2
1	1	1	1	2	2	1	4	1	9	1	1
0	0	1	3	1	1	1	3	1	45	1	2
1	0	1	1	2	2	1	3	1	14	1	2
0	0	1	1	2	2	2	5	1	29	1	1
0	0	1	1	2	2	1	3	0	65	0	2
0	1	1	1	2	1	1	3	0	46	1	2
0	0	1	1	2	1	1	3	0	96	0	1
1	0	1	3	2	1	1	5	0	42	1	2
1	1	1	1	1	1	1	2	1	9	1	2
0	1	1	3	1	1	1	5	1	50	1	2
0	0	1	3	1	1	1	5	1	28	1	1
0	0	1	4	1	2	1	5	1	22	1	1
1	0	1	3	2	1	2	3	0	85	0	2
1	0	1	1	1	1	1	5	0	42	1	1
1	0	1	1	1	2	1	3	0	80	0	2
1	1	1	3	1	1	2	3	0	81	0	2
0	1	1	3	2	1	1	5	0	64	0	2
0	1	1	1	1	1	1	3	0	68	0	2
1	1	1	1	2	2	1	3	0	64	0	2
0	0	1	3	2	1	1	2	0	62	0	1
1	0	1	1	2	1	2	3	0	78	0	2
1	1	1	1	1	1	1	5	0	8	1	1
0	1	1	1	1	1	2	2	0	7	1	2
1	0	1	1	2	1	1	5	0	74	1	2
1	0	1	2	2	1	2	3	0	113	0	2
1	0	1	1	1	2	1	2	0	109	0	2
1	0	1	1	2	1	2	2	0	38	1	2
1	0	1	1	2	2	2	2	0	105	0	2
0	0	1	1	1	2	1	5	0	97	0	2
0	0	1	1	2	2	1	2	0	78	1	2
1	1	1	1	1	1	2	3	0	81	0	2
1	1	1	3	1	1	2	3	0	78	0	2
0	0	1	1	2	1	2	2	1	62	1	2
0	1	1	3	2	2	1	5	1	36	1	1
1	0	2	1	2	1	2	5	1	14	1	2
0	0	1	1	1	1	2	2	0	65	0	1
0	1	1	3	1	1	1	5	0	47	1	1
1	0	1	1	2	2	1	2	0	22	1	1
0	0	1	2	2	2	1	5	0	124	0	2
0	1	1	3	1	1	1	2	0	122	0	2
1	1	1	3	1	1	1	2	1	3	1	2
0	0	1	3	1	1	2	2	0	115	0	2
1	1	1	1	1	2	1	5	1	27	1	1
1	0	1	1	1	1	1	5	0	10	1	2
0	0	1	1	2	2	1	2	0	26	1	2
0	1	1	2	2	1	1	2	0	108	0	1
0	0	1	1	2	1	2	5	0	8	1	1
0	1	1	1	2	1	1	2	0	106	0	1
0	1	1	3	2	1	1	3	0	99	0	2
0	1	1	1	2	1	2	3	0	6	1	1
0	0	1	1	2	1	2	3	0	94	0	2
0	0	1	1	2	1	1	5	0	93	0	1
0	1	1	1	2	1	2	3	0	100	0	2
1	0	1	3	2	1	2	3	0	91	0	2
0	0	2	1	1	1	1	2	0	90	0	2
0	0	1	3	2	1	2	3	1	15	1	1
1	1	1	2	2	2	2	3	1	22	1	1
1	1	1	1	2	1	1	2	1	13	1	1
0	0	1	3	2	2	1	3	0	71	0	2
0	1	1	1	1	1	2	5	0	72	1	1
0	1	1	1	2	1	1	3	0	73	0	2
1	0	1	1	1	2	2	3	0	75	0	2
1	1	1	3	2	1	1	5	1	61	1	1
0	0	1	1	2	2	1	2	0	70	0	2
0	1	1	1	1	1	2	5	1	33	1	2
1	1	1	1	2	2	1	5	0	66	0	2
0	0	1	4	2	1	1	2	1	10	1	2
0	1	1	1	2	1	2	3	0	81	0	2
1	0	1	1	2	1	1	2	0	130	0	1
1	1	1	3	1	1	1	5	1	42	1	2
1	0	1	2	2	1	2	3	1	123	1	2
0	1	1	1	2	1	1	5	1	41	1	1
0	0	1	1	1	1	2	3	0	61	1	2
0	0	1	1	2	2	2	3	0	121	0	2
1	1	1	1	1	1	1	3	1	20	1	2
1	0	1	1	2	1	1	2	0	103	1	2
0	1	1	3	2	1	2	5	0	112	0	2
1	1	1	1	1	1	1	3	1	63	1	2
1	0	1	1	2	1	1	3	0	88	0	2
0	1	1	1	2	1	2	5	1	49	1	1
1	1	1	1	1	1	1	3	1	34	1	2
1	1	1	3	1	1	2	3	0	84	0	2
0	0	1	3	1	2	1	2	0	86	0	2
0	1	1	3	2	2	2	3	0	73	0	2
1	1	1	1	2	1	1	3	0	2	1	2
0	1	1	1	2	1	2	2	0	47	1	1
1	0	1	1	1	1	1	5	0	74	0	1
1	1	1	1	1	1	1	5	0	64	0	1
0	0	1	1	2	2	2	3	1	32	1	2
0	0	1	1	1	1	1	5	0	49	1	1
0	1	1	3	1	2	1	2	0	60	0	2
